# Supplementary material for: Effect of PACAP/PAC1R on Follicle Development of Djungarian Hamster (Phodopus sungorus) with the Variation of Ambient Temperatures
Source: Biology (Basel). 2023 Feb 15;12(2):315. doi: 10.3390/biology12020315 (PMC9953326; doi:10.3390/biology12020315)
Supplement: Supplementary file 1 [file biology-12-00315-s001.zip]

Archive with 1 entries (1 files):
- biology-2154547-supplementary.pdf
